# Supplementary material for: Immunogenic Cell Death Inducers in Cancer Immunotherapy to Turn Cold Tumors into Hot Tumors
Source: Int J Mol Sci. 2025 Feb 14;26(4):1613. doi: 10.3390/ijms26041613 (PMC11855819; doi:10.3390/ijms26041613)
Supplement: Supplementary file 1 [file ijms-26-01613-s001.zip]

Archive with 1 entries (1 files):
- ijms-3431737-supplementary.pdf
